# Supplementary material for: Pathways through which water, sanitation, hygiene, and nutrition interventions reduce antibiotic use in young children: a mediation analysis of a cluster-randomized trial
Source: medRxiv. 2024 Oct 15:2024.10.13.24315425. Preprint. [Version 1] doi: 10.1101/2024.10.13.24315425 (PMC11527083; doi:10.1101/2024.10.13.24315425)
Supplement: Supplement 1 [file media-1.zip]

Archive with 2 entries (2 files):
- Supplemental Materials.docx
- __MACOSX/._Supplemental Materials.docx
